# Supplementary material for: Long-Term Outcomes in Patients with Incident Chronic Obstructive Pulmonary Disease after Acute Kidney Injury: A Competing-Risk Analysis of a Nationwide Cohort
Source: J Clin Med. 2018 Aug 24;7(9):237. doi: 10.3390/jcm7090237 (PMC6162866; doi:10.3390/jcm7090237)
Supplement: Supplementary file 2 [file jcm-07-00237-s002.zip]

Archive with 1 entries (1 files):
- jcm-337696-SI.pdf
